# Supplementary material for: Feline SCCs of the Head and Neck Display Partial Epithelial-Mesenchymal Transition and Harbor Stem Cell-like Cancer Cells
Source: Pathogens. 2023 Oct 27;12(11):1288. doi: 10.3390/pathogens12111288 (PMC10674711; doi:10.3390/pathogens12111288)
Supplement: Supplementary file 1 [file pathogens-12-01288-s001.zip]

Archive with 1 entries (1 files):
- pathogens-2675709-supplementary.pdf
